# Supplementary material for: Construction and Manipulation of Serial Gradient Dilution Array on a Microfluidic Slipchip for Screening and Characterizing Inhibitors against Human Pancreatic Lipase
Source: Biosensors (Basel). 2023 Feb 15;13(2):274. doi: 10.3390/bios13020274 (PMC9954273; doi:10.3390/bios13020274)
Supplement: Supplementary file 1 [file biosensors-13-00274-s001.zip]

Archive with 1 entries (1 files):
- biosensors-2160776-supplementary.pdf
